# Supplementary material for: Disseminating “hidden” scientific collections: the medium and large-sized terrestrial mammals at the Museo di Anatomia Comparata “Giovanni Battista Grassi”, Roma, Italy
Source: Biodivers Data J. 2024 Jul 5;12:e124810. doi: 10.3897/BDJ.12.e124810 (PMC11250177; doi:10.3897/BDJ.12.e124810)
Supplement: Supplementary material 1 — Medium and large-sized terrestrial mammal specimens at the Museo di Anatomia Comparata “Giovanni Battista Grassi” [file bdj-12-e124810-s001.xlsx]

## Sheet: Terrestrial ML
Voucher number	Class	Subclass	Infraclass	Superorder	Order	Family	Genus	Species	Conservation Status (LC, NT, VU, EN, CR)	Sex	Anatomy	Preservation type	Collection date	Country	State/Department/Province	Locality	Ecoregion
ac0110	Mammalia	Prototheria			Monotremata	Tachyglossidae	Tachyglossus	aculeatus	LC		Stuffed skin	Dry Collection					Australasia
ha0144	Mammalia	Prototheria			Monotremata	Tachyglossidae	Tachyglossus	aculeatus	LC		Skeleton	Dry collection, osteology					Australasia
ac0112	Mammalia	Prototheria			Monotremata	Ornithorhynchidae	Ornithorhynchus	anatinus	NT	Male	Skeleton	Dry collection, osteology		Australia	Tasmania		Australasia
ha0147	Mammalia	Prototheria			Monotremata	Ornithorhynchidae	Ornithorhynchus	anatinus	NT		Stuffed skin	Dry Collection					Australasia
ha0409	Mammalia	Prototheria			Monotremata	Ornithorhynchidae	Ornithorhynchus	anatinus	NT		Skeleton	Dry collection, osteology					Australasia
ac0122	Mammalia	Theria	Marsupialia		Dasyuromorphia	Dasyuridae	Dasyurus	viverrinus	NT		Stuffed skin	Dry Collection					Australasia
ac0421	Mammalia	Theria	Marsupialia		Diprotodontia	Phascolarctidae	Phascolarctos	cinereus	VU		Stuffed skin	Dry Collection					Australasia
ac0123	Mammalia	Theria	Marsupialia		Diprotodontia	Phalangeridae	Trichosurus	vulpecola	LC		Skull	Dry collection, osteology					Australasia
ac0075	Mammalia	Theria	Marsupialia		Diprotodontia	Macropodidae	Macropus	rufogriseus	LC		Skeleton	Dry collection, osteology					Australasia
ac0120	Mammalia	Theria	Marsupialia		Diprotodontia	Macropodidae	Macropus	rufus	LC		Skull	Dry collection, osteology					Australasia
ac0028	Mammalia	Theria	Marsupialia		Diprotodontia	Macropodidae	Petrogale	xanthopus	NT		Skull (part)	Dry collection, osteology					Australasia
ac0121	Mammalia	Theria	Marsupialia		Diprotodontia	Macropodidae	Petrogale	sp.			Skull	Dry collection, osteology					Australasia
ha0139	Mammalia	Theria	Marsupialia		Diprotodontia	Macropodidae	Thylogale	stigmatica	LC		Stuffed skin	Dry Collection					Australasia
ac0419	Mammalia	Theria	Marsupialia		Diprotodontia	Macropodidae					Stuffed skin	Dry Collection					Australasia
ha0161	Mammalia	Theria	Placentalia	Afrotheria	Macroscelidea	Macroscelididae	Elephantulus	rufescens	LC		Skull	Dry collection, osteology					Afrotropic
ac0201	Mammalia	Theria	Placentalia	Afrotheria	Hyracoidea	Procaviidae	Procavia	capensis	LC		Skeleton	Dry collection, osteology		Burkina Faso			Afrotropic
ac0365	Mammalia	Theria	Placentalia	Afrotheria	Hyracoidea	Procaviidae	Procavia	capensis	LC		Skull	Dry collection, osteology		Burkina Faso			Afrotropic
ha0422	Mammalia	Theria	Placentalia	Afrotheria	Hyracoidea	Procaviidae	Procavia	capensis	LC		Skeleton	Dry collection, osteology					Paleartic / Afrotropic
ac0422	Mammalia	Theria	Placentalia	Afrotheria	Hyracoidea	Procaviidae	Procavia	sp.			Stuffed skin	Dry Collection					Paleartic / Afrotropic
ha0337	Mammalia	Theria	Placentalia	Afrotheria	Hyracoidea	Procaviidae	Procavia	sp.			Skull	Dry collection, osteology					Paleartic / Afrotropic
ac0036	Mammalia	Theria	Placentalia	Afrotheria	Proboscidea	Elephantidae	Loxodonta	africana	EN		Teeth	Dry collection, osteology	1600 ca.				Afrotropic
ac0142; ha0232	Mammalia	Theria	Placentalia	Afrotheria	Sirenia	Dugongidae	Dugong	dugon	VU		Skull	Dry collection, osteology					Afrotropic / Indo-Malay / Australasia
ac0327	Mammalia	Theria	Placentalia	Xenarthra	Cingulata	Dasypodidae	Chaetophractus	vellerosus	LC		Stuffed skin	Dry Collection					Neotropic
ac0005	Mammalia	Theria	Placentalia	Xenarthra	Cingulata	Dasypodidae	Dasypus	sp.			Skeleton	Dry collection, osteology					Neotropic / Neartic
ac0031	Mammalia	Theria	Placentalia	Xenarthra	Cingulata	Dasypodidae	Dasypus	sp.			Skull (part)	Dry collection, osteology					Neotropic / Neartic
ac0089	Mammalia	Theria	Placentalia	Xenarthra	Cingulata	Dasypodidae	Dasypus	sp.			Skeleton	Dry collection, osteology					Neotropic / Neartic
ha0335	Mammalia	Theria	Placentalia	Xenarthra	Cingulata	Dasypodidae	Dasypus	sp.			Skull	Dry collection, osteology					Neotropic / Neartic
ac0006	Mammalia	Theria	Placentalia	Xenarthra	Cingulata	Dasypodidae	Euphractus	sexcinctus	LC		Stuffed skin	Dry Collection					Neotropic
ha0162	Mammalia	Theria	Placentalia	Xenarthra	Pilosa	Myrmecophagidae	Myrmecophaga	tridactyla	VU		Skeleton	Dry collection, osteology					Neotropic
ac0345	Mammalia	Theria	Placentalia	Xenarthra	Pilosa	Myrmecophagidae	Tamandua	mexicana	LC		Stuffed skin	Dry Collection					Neotropic
ac0077	Mammalia	Theria	Placentalia	Xenarthra	Pilosa	Myrmecophagidae	Tamandua	sp.			Skull	Dry collection, osteology					Neotropic
ac0078	Mammalia	Theria	Placentalia	Xenarthra	Pilosa	Bradypodidae	Bradypus	tridactylus	LC		Stuffed skin	Dry Collection					Neotropic
ac0076	Mammalia	Theria	Placentalia	Xenarthra	Pilosa	Bradypodidae	Choloepus	didactylus	LC		Skeleton	Dry collection, osteology					Neotropic
ac0346	Mammalia	Theria	Placentalia	Euarchontoglires	Scadentia	Tupaiidae	Tupaia	sp.			Skull	Dry collection, osteology					Indo-Malay
ac0188	Mammalia	Theria	Placentalia	Euarchontoglires	Dermoptera	Cynocephalidae	Cynocephalus	volans	LC		Stuffed skin	Dry Collection					Indo-Malay
ac0097	Mammalia	Theria	Placentalia	Euarchontoglires	Primates	Lemuridae	Eulemur	fulvus	VU		Stuffed skin	Dry Collection					Afrotropic
ac0030	Mammalia	Theria	Placentalia	Euarchontoglires	Primates	Lemuridae	Lemur	sp.			Skull (part)	Dry collection, osteology					Afrotropic
ac0085	Mammalia	Theria	Placentalia	Euarchontoglires	Primates	Lemuridae	Lemur	sp.			Skull	Dry collection, osteology					Afrotropic
ac0087	Mammalia	Theria	Placentalia	Euarchontoglires	Primates	Lemuridae	Varecia	variegata	CR		Skull	Dry collection, osteology					Afrotropic
ac0084	Mammalia	Theria	Placentalia	Euarchontoglires	Primates	Daubentonidae	Daubentonia	madagascariensis	EN		Skeleton	Dry collection, osteology					Afrotropic
ac0098	Mammalia	Theria	Placentalia	Euarchontoglires	Primates	Galagidae	Galago	alleni	NT		Stuffed skin	Dry Collection					Afrotropic
ac0082	Mammalia	Theria	Placentalia	Euarchontoglires	Primates	Lorisidae	Loris	tardigradus	EN		Skeleton	Dry collection, osteology					Indo-Malay
ac0083	Mammalia	Theria	Placentalia	Euarchontoglires	Primates	Lorisidae	Perodicticus	potto	NT		Skull	Dry collection, osteology					Afrotropic
ac0347	Mammalia	Theria	Placentalia	Euarchontoglires	Primates	Lorisidae	Perodicticus	potto	NT		Skull	Dry collection, osteology					Afrotropic
ac0086	Mammalia	Theria	Placentalia	Euarchontoglires	Primates	Tarsiidae	Tarsius	spectrum	VU		Skeleton	Dry collection, osteology					Indo-Malay
ac0356	Mammalia	Theria	Placentalia	Euarchontoglires	Primates	Tarsiidae	Tarsius	sp.			Stuffed skin	Dry Collection					Indo-Malay
ac0350	Mammalia	Theria	Placentalia	Euarchontoglires	Primates	Callithrichidae	Callithrix	jacchus	LC		Skull	Dry collection, osteology					Neotropic
ac0351	Mammalia	Theria	Placentalia	Euarchontoglires	Primates	Callithrichidae	Callithrix	jacchus	LC		Stuffed skin	Dry Collection					Neotropic
ac0313	Mammalia	Theria	Placentalia	Euarchontoglires	Primates	Cebidae	Cebus	sp.			Skull	Dry collection, osteology					Neotropic
ac0489	Mammalia	Theria	Placentalia	Euarchontoglires	Primates	Cebidae	Cebus	sp.			Brain	Spirit					Neotropic
ha0156	Mammalia	Theria	Placentalia	Euarchontoglires	Primates	Cebidae	Cebus	sp.			Skull	Dry collection, osteology					Neotropic
ac0348	Mammalia	Theria	Placentalia	Euarchontoglires	Primates	Cebidae	Saimiri	sp.			Skeleton	Dry collection, osteology					Neotropic
ac0096	Mammalia	Theria	Placentalia	Euarchontoglires	Primates	Atelidae	Alouatta	palliata	VU		Skull	Dry collection, osteology					Neotropic
ac0315	Mammalia	Theria	Placentalia	Euarchontoglires	Primates	Atelidae	Alouatta	palliata	VU		Stuffed skin	Dry Collection					Neotropic
ac0352	Mammalia	Theria	Placentalia	Euarchontoglires	Primates	Atelidae	Ateles	sp.			Skeleton	Dry collection, osteology					Neotropic
ac0048	Mammalia	Theria	Placentalia	Euarchontoglires	Primates	Cercopithecidae	Cercopithecus	sp.			autopodium	Dry collection, osteology					Afrotropic
ac0054	Mammalia	Theria	Placentalia	Euarchontoglires	Primates	Cercopithecidae	Cercopithecus	sp.			Vertebral column	Dry collection, osteology					Afrotropic
ac0090	Mammalia	Theria	Placentalia	Euarchontoglires	Primates	Cercopithecidae	Cercopithecus	sp.			Skeleton	Dry collection, osteology					Afrotropic
ac0184	Mammalia	Theria	Placentalia	Euarchontoglires	Primates	Cercopithecidae	Cercopithecus	sp.			Skull	Dry collection, osteology					Afrotropic
ac0205	Mammalia	Theria	Placentalia	Euarchontoglires	Primates	Cercopithecidae	Cercopithecus	sp.			Skull	Dry collection, osteology					Afrotropic
ha0336	Mammalia	Theria	Placentalia	Euarchontoglires	Primates	Cercopithecidae	Cercopithecus	sp.			Skull	Dry collection, osteology					Afrotropic
ac0171	Mammalia	Theria	Placentalia	Euarchontoglires	Primates	Cercopithecidae	Chlorocebus	aethiops	LC	Male	Urogenital system	Spirit					Afrotropic
ha0155	Mammalia	Theria	Placentalia	Euarchontoglires	Primates	Cercopithecidae	Erythrocebus	patas	NT		Skull	Dry collection, osteology					Afrotropic
ac0492	Mammalia	Theria	Placentalia	Euarchontoglires	Primates	Cercopithecidae	Macaca	sylvanus	EN		Brain	Spirit					Palearctic
ac0493	Mammalia	Theria	Placentalia	Euarchontoglires	Primates	Cercopithecidae	Macaca	sylvanus	EN		Brain	Spirit					Palearctic
ac0183	Mammalia	Theria	Placentalia	Euarchontoglires	Primates	Cercopithecidae	Macaca	sp.			Skeleton	Dry collection, osteology					Paleartic / Indo-Malay
ac0314	Mammalia	Theria	Placentalia	Euarchontoglires	Primates	Cercopithecidae	Macaca	sp.			Skeleton	Dry collection, osteology					Paleartic / Indo-Malay
ha0412	Mammalia	Theria	Placentalia	Euarchontoglires	Primates	Cercopithecidae	Macaca	sp.			Stuffed skin	Dry Collection					Paleartic / Indo-Malay
ac0310	Mammalia	Theria	Placentalia	Euarchontoglires	Primates	Cercopithecidae	Papio	sp.			Skull	Dry collection, osteology					Afrotropic
ac0311	Mammalia	Theria	Placentalia	Euarchontoglires	Primates	Cercopithecidae	Papio	sp.			Skull	Dry collection, osteology					Afrotropic
ac0312	Mammalia	Theria	Placentalia	Euarchontoglires	Primates	Cercopithecidae	Papio	sp.			Skull	Dry collection, osteology					Afrotropic
ha0154	Mammalia	Theria	Placentalia	Euarchontoglires	Primates	Cercopithecidae	Papio	sp.			Skull	Dry collection, osteology					Afrotropic
ac0349	Mammalia	Theria	Placentalia	Euarchontoglires	Primates	Cercopithecidae	Papio	sp.			Skeleton	Dry collection, osteology					Afrotropic
ha0406	Mammalia	Theria	Placentalia	Euarchontoglires	Primates	Cercopithecidae	Papio	sp.			Skeleton	Dry collection, osteology					Afrotropic
ha0407	Mammalia	Theria	Placentalia	Euarchontoglires	Primates	Cercopithecidae	Papio	sp.			Skeleton	Dry collection, osteology					Afrotropic
ha0410	Mammalia	Theria	Placentalia	Euarchontoglires	Primates	Cercopithecidae	Papio	sp.			Skeleton	Dry collection, osteology					Afrotropic
ac0309	Mammalia	Theria	Placentalia	Euarchontoglires	Primates	Cercopithecidae	Semnopithecus	entellus	LC		Stuffed skin	Dry Collection					Indo-Malay
ha0338	Mammalia	Theria	Placentalia	Euarchontoglires	Primates	Cercopithecidae					Skull	Dry collection, osteology					Afrotropic / Indo-Malay / Palearctic
ha0411	Mammalia	Theria	Placentalia	Euarchontoglires	Primates	Cercopithecidae					Skeleton	Dry collection, osteology					Afrotropic / Indo-Malay / Palearctic
ac0354	Mammalia	Theria	Placentalia	Euarchontoglires	Primates	Hylobatidae	Symphalangus	syndactylus	EN		Stuffed skin	Dry Collection					Indo-Malay
ac0091	Mammalia	Theria	Placentalia	Euarchontoglires	Primates	Hominidae	Gorilla	gorilla	CR		Skull	Dry collection, osteology					Afrotropic
ac0066	Mammalia	Theria	Placentalia	Euarchontoglires	Primates	Hominidae	Pongo	pygmaeus	CR		Skeleton	Dry collection, osteology					Indo-Malay
ac0353	Mammalia	Theria	Placentalia	Euarchontoglires	Primates	Hominidae	Pongo	pygmaeus	CR		Stuffed skin	Dry Collection					Indo-Malay
ac0061	Mammalia	Theria	Placentalia	Euarchontoglires	Primates	Hominidae	Pan	troglodytes	EN		Skull	Dry collection, osteology					Afrotropic
ac0178	Mammalia	Theria	Placentalia	Euarchontoglires	Primates	Hominidae	Pan	troglodytes	EN		Skull	Dry collection, osteology					Afrotropic
ac0179	Mammalia	Theria	Placentalia	Euarchontoglires	Primates	Hominidae	Pan	troglodytes	EN		Skeleton	Dry collection, osteology					Afrotropic
ac0027	Mammalia	Theria	Placentalia	Euarchontoglires	Primates	Hominidae	Homo	sapiens			Skull (part)	Dry collection, osteology					Afrotropic / Australasia / Indo-Malay / Nearctic / Neotropic / Palearctic
ac0053	Mammalia	Theria	Placentalia	Euarchontoglires	Primates	Hominidae	Homo	sapiens			Femur	Dry collection, osteology					Afrotropic / Australasia / Indo-Malay / Nearctic / Neotropic / Palearctic
ac0057	Mammalia	Theria	Placentalia	Euarchontoglires	Primates	Hominidae	Homo	sapiens			Mandible	Dry collection, osteology					Afrotropic / Australasia / Indo-Malay / Nearctic / Neotropic / Palearctic
ac0058	Mammalia	Theria	Placentalia	Euarchontoglires	Primates	Hominidae	Homo	sapiens			Skull	Dry collection, osteology					Afrotropic / Australasia / Indo-Malay / Nearctic / Neotropic / Palearctic
ac0062	Mammalia	Theria	Placentalia	Euarchontoglires	Primates	Hominidae	Homo	sapiens			Skull (part)	Dry collection, osteology					Afrotropic / Australasia / Indo-Malay / Nearctic / Neotropic / Palearctic
ac0063	Mammalia	Theria	Placentalia	Euarchontoglires	Primates	Hominidae	Homo	sapiens			Skull (part)	Dry collection, osteology					Afrotropic / Australasia / Indo-Malay / Nearctic / Neotropic / Palearctic
ac0065	Mammalia	Theria	Placentalia	Euarchontoglires	Primates	Hominidae	Homo	sapiens			Skull	Dry collection, osteology					Afrotropic / Australasia / Indo-Malay / Nearctic / Neotropic / Palearctic
ac0067	Mammalia	Theria	Placentalia	Euarchontoglires	Primates	Hominidae	Homo	sapiens			Skeleton	Dry collection, osteology					Afrotropic / Australasia / Indo-Malay / Nearctic / Neotropic / Palearctic
ac0093	Mammalia	Theria	Placentalia	Euarchontoglires	Primates	Hominidae	Homo	sapiens			Skull	Dry collection, osteology					Afrotropic / Australasia / Indo-Malay / Nearctic / Neotropic / Palearctic
ac0334	Mammalia	Theria	Placentalia	Euarchontoglires	Primates	Hominidae	Homo	sapiens			Fetus	Spirit					Afrotropic / Australasia / Indo-Malay / Nearctic / Neotropic / Palearctic
ac0358	Mammalia	Theria	Placentalia	Euarchontoglires	Primates	Hominidae	Homo	sapiens			Skeleton	Dry collection, osteology	1600 ca.				Afrotropic / Australasia / Indo-Malay / Nearctic / Neotropic / Palearctic
ac0391	Mammalia	Theria	Placentalia	Euarchontoglires	Primates	Hominidae	Homo	sapiens			Skull and Skeleton (part)	Dry collection, osteology					Afrotropic / Australasia / Indo-Malay / Nearctic / Neotropic / Palearctic
ac0404	Mammalia	Theria	Placentalia	Euarchontoglires	Primates	Hominidae	Homo	sapiens			Skeleton	Dry collection, osteology					Afrotropic / Australasia / Indo-Malay / Nearctic / Neotropic / Palearctic
ha0024	Mammalia	Theria	Placentalia	Euarchontoglires	Primates	Hominidae	Homo	sapiens			Skull (part)	Dry collection, osteology					Afrotropic / Australasia / Indo-Malay / Nearctic / Neotropic / Palearctic
ha0029	Mammalia	Theria	Placentalia	Euarchontoglires	Primates	Hominidae	Homo	sapiens			Sacrum	Dry collection, osteology					Afrotropic / Australasia / Indo-Malay / Nearctic / Neotropic / Palearctic
ha0043	Mammalia	Theria	Placentalia	Euarchontoglires	Primates	Hominidae	Homo	sapiens			Skull (part)	Dry collection, osteology					Afrotropic / Australasia / Indo-Malay / Nearctic / Neotropic / Palearctic
ha0102	Mammalia	Theria	Placentalia	Euarchontoglires	Primates	Hominidae	Homo	sapiens			Femur	Dry collection, osteology					Afrotropic / Australasia / Indo-Malay / Nearctic / Neotropic / Palearctic
ha0200	Mammalia	Theria	Placentalia	Euarchontoglires	Primates	Hominidae	Homo	sapiens			Brain	Dry collection					Afrotropic / Australasia / Indo-Malay / Nearctic / Neotropic / Palearctic
ha0408	Mammalia	Theria	Placentalia	Euarchontoglires	Primates	Hominidae	Homo	sapiens			Skull	Dry collection, osteology					Afrotropic / Australasia / Indo-Malay / Nearctic / Neotropic / Palearctic
ac0455	Mammalia	Theria	Placentalia	Euarchontoglires	Primates	Hominidae	Homo	sapiens			Skull	Spirit					Afrotropic / Australasia / Indo-Malay / Nearctic / Neotropic / Palearctic
ac0456	Mammalia	Theria	Placentalia	Euarchontoglires	Primates	Hominidae	Homo	sapiens			Limb	Spirit					Afrotropic / Australasia / Indo-Malay / Nearctic / Neotropic / Palearctic
ac0457	Mammalia	Theria	Placentalia	Euarchontoglires	Primates	Hominidae	Homo	sapiens			Limb	Spirit					Afrotropic / Australasia / Indo-Malay / Nearctic / Neotropic / Palearctic
ac0465	Mammalia	Theria	Placentalia	Euarchontoglires	Primates	Hominidae	Homo	sapiens			Skull (part)	Dry collection, osteology					Afrotropic / Australasia / Indo-Malay / Nearctic / Neotropic / Palearctic
ac0466	Mammalia	Theria	Placentalia	Euarchontoglires	Primates	Hominidae	Homo	sapiens			Skull	Dry collection, osteology					Afrotropic / Australasia / Indo-Malay / Nearctic / Neotropic / Palearctic
ac0468	Mammalia	Theria	Placentalia	Euarchontoglires	Primates	Hominidae	Homo	sapiens			Skull (part)	Dry collection, osteology					Afrotropic / Australasia / Indo-Malay / Nearctic / Neotropic / Palearctic
ac0469	Mammalia	Theria	Placentalia	Euarchontoglires	Primates	Hominidae	Homo	sapiens			Skull (part)	Dry collection, osteology					Afrotropic / Australasia / Indo-Malay / Nearctic / Neotropic / Palearctic
ac0470	Mammalia	Theria	Placentalia	Euarchontoglires	Primates	Hominidae	Homo	sapiens			Skull (part)	Dry collection, osteology					Afrotropic / Australasia / Indo-Malay / Nearctic / Neotropic / Palearctic
ac0472	Mammalia	Theria	Placentalia	Euarchontoglires	Primates	Hominidae	Homo	sapiens			Ganglion chain	Spirit					Afrotropic / Australasia / Indo-Malay / Nearctic / Neotropic / Palearctic
ac0501	Mammalia	Theria	Placentalia	Euarchontoglires	Primates	Hominidae	Homo	sapiens			Whole body	Spirit					Afrotropic / Australasia / Indo-Malay / Nearctic / Neotropic / Palearctic
ac0502	Mammalia	Theria	Placentalia	Euarchontoglires	Primates	Hominidae	Homo	sapiens			Whole body	Spirit					Afrotropic / Australasia / Indo-Malay / Nearctic / Neotropic / Palearctic
ac0503	Mammalia	Theria	Placentalia	Euarchontoglires	Primates	Hominidae	Homo	sapiens			Limb	Spirit					Afrotropic / Australasia / Indo-Malay / Nearctic / Neotropic / Palearctic
ac0504	Mammalia	Theria	Placentalia	Euarchontoglires	Primates	Hominidae	Homo	sapiens			Head	Spirit					Afrotropic / Australasia / Indo-Malay / Nearctic / Neotropic / Palearctic
ac0518	Mammalia	Theria	Placentalia	Euarchontoglires	Primates	Hominidae	Homo	sapiens			Brain	Spirit					Afrotropic / Australasia / Indo-Malay / Nearctic / Neotropic / Palearctic
ac0519	Mammalia	Theria	Placentalia	Euarchontoglires	Primates	Hominidae	Homo	sapiens			Brain	Spirit					Afrotropic / Australasia / Indo-Malay / Nearctic / Neotropic / Palearctic
ac0523	Mammalia	Theria	Placentalia	Euarchontoglires	Primates	Hominidae	Homo	sapiens			Brain	Spirit					Afrotropic / Australasia / Indo-Malay / Nearctic / Neotropic / Palearctic
ac0051	Mammalia	Theria	Placentalia	Euarchontoglires	Primates						Pelvic girdle	Dry collection, osteology					Afrotropic / Australasia / Indo-Malay / Nearctic / Neotropic / Palearctic
ac0196	Mammalia	Theria	Placentalia	Euarchontoglires	Primates						Heart	Spirit					Afrotropic / Australasia / Indo-Malay / Nearctic / Neotropic / Palearctic
ha0019	Mammalia	Theria	Placentalia	Euarchontoglires	Primates						Vertebral column	Dry collection, osteology					Afrotropic / Australasia / Indo-Malay / Nearctic / Neotropic / Palearctic
ha0038	Mammalia	Theria	Placentalia	Euarchontoglires	Primates						Limb	Dry collection, osteology					Afrotropic / Australasia / Indo-Malay / Nearctic / Neotropic / Palearctic
ha0105	Mammalia	Theria	Placentalia	Euarchontoglires	Primates						Vertebral column	Dry collection, osteology					Afrotropic / Australasia / Indo-Malay / Nearctic / Neotropic / Palearctic
ha0121	Mammalia	Theria	Placentalia	Euarchontoglires	Primates						Tail	Dry collection, osteology					Afrotropic / Australasia / Indo-Malay / Nearctic / Neotropic / Palearctic
ha0132	Mammalia	Theria	Placentalia	Euarchontoglires	Primates						Skeleton	Dry collection, osteology					Afrotropic / Australasia / Indo-Malay / Nearctic / Neotropic / Palearctic
ha0405	Mammalia	Theria	Placentalia	Euarchontoglires	Primates						Mandible	Dry collection, osteology					Afrotropic / Australasia / Indo-Malay / Nearctic / Neotropic / Palearctic
ha0413	Mammalia	Theria	Placentalia	Euarchontoglires	Primates						Skeleton	Dry collection, osteology					Afrotropic / Australasia / Indo-Malay / Nearctic / Neotropic / Palearctic
ac0038	Mammalia	Theria	Placentalia	Laurasiatheria	Artiodactyla	Hippopotamidae	Hippopotamus	amphibius	VU		Teeth	Dry collection, osteology					Afrotropic
ac0193	Mammalia	Theria	Placentalia	Laurasiatheria	Artiodactyla	Hippopotamidae	Hippopotamus	amphibius	VU		Skeleton	Dry collection, osteology					Afrotropic
ac0316	Mammalia	Theria	Placentalia	Laurasiatheria	Artiodactyla	Hippopotamidae	Hippopotamus	amphibius	VU		Skull	Dry collection, osteology	1600 ca.				Afrotropic
ac0209	Mammalia	Theria	Placentalia	Laurasiatheria	Artiodactyla	Hippopotamidae	Hippopotamus	sp.			Teeth	Dry collection, osteology		Somalia			Afrotropic
ac0357	Mammalia	Theria	Placentalia	Laurasiatheria	Artiodactyla	Tragulidae	Moschiola	indica	LC		Stuffed skin	Dry Collection					Indo-Malay
ac0147	Mammalia	Theria	Placentalia	Laurasiatheria	Artiodactyla	Giraffidae	Giraffa	camelopardalis	VU		Skeleton	Dry collection, osteology					Afrotropic
ac0490	Mammalia	Theria	Placentalia	Laurasiatheria	Artiodactyla	Giraffidae	Giraffa	camelopardalis	VU		Brain	Spirit					Afrotropic
ac0678	Mammalia	Theria	Placentalia	Laurasiatheria	Artiodactyla	Giraffidae	Giraffa	camelopardalis	VU		Oral mucosa	Spirit					Afrotropic
ac0011	Mammalia	Theria	Placentalia	Laurasiatheria	Artiodactyla	Cervidae	Capreolus	capreolus	LC		Skull	Dry collection, osteology					Paleartic
ac0362	Mammalia	Theria	Placentalia	Laurasiatheria	Artiodactyla	Cervidae	Capreolus	capreolus	LC		Skull	Dry collection, osteology					Paleartic
ac0363	Mammalia	Theria	Placentalia	Laurasiatheria	Artiodactyla	Cervidae	Cervus	elaphus	LC		Skull	Dry collection, osteology					Neartic / Paleartic
ac0406	Mammalia	Theria	Placentalia	Laurasiatheria	Artiodactyla	Cervidae	Dama	dama	LC		Horns and skin	Dry collection, osteology	1600 ca.				Neartic / Paleartic
ac0107	Mammalia	Theria	Placentalia	Laurasiatheria	Artiodactyla	Cervidae	Cervus	sp.			Skull	Dry collection, osteology					Neartic / Paleartic
ha0240	Mammalia	Theria	Placentalia	Laurasiatheria	Artiodactyla	Cervidae	Cervus	sp.			Antler	Dry collection, osteology					Neartic / Paleartic
ac0012	Mammalia	Theria	Placentalia	Laurasiatheria	Artiodactyla	Cervidae	Dama	dama	LC		Skull	Dry collection, osteology					Paleartic
ac0405	Mammalia	Theria	Placentalia	Laurasiatheria	Artiodactyla	Cervidae	Dama	dama	LC		Antler	Dry collection, osteology	1600 ca.				Paleartic
ha0096	Mammalia	Theria	Placentalia	Laurasiatheria	Artiodactyla	Cervidae	Dama	dama	LC		Antler	Dry collection, osteology					Paleartic
ha0097	Mammalia	Theria	Placentalia	Laurasiatheria	Artiodactyla	Cervidae	Dama	dama	LC		Antler	Dry collection, osteology					Paleartic
ha0098	Mammalia	Theria	Placentalia	Laurasiatheria	Artiodactyla	Cervidae	Dama	dama	LC		Antler	Dry collection, osteology					Paleartic
ha0099	Mammalia	Theria	Placentalia	Laurasiatheria	Artiodactyla	Cervidae	Dama	dama	LC		Antler	Dry collection, osteology					Paleartic
ha0100	Mammalia	Theria	Placentalia	Laurasiatheria	Artiodactyla	Cervidae	Dama	dama	LC		Antler	Dry collection, osteology					Paleartic
ha0101	Mammalia	Theria	Placentalia	Laurasiatheria	Artiodactyla	Cervidae	Dama	dama	LC		Antler and skull (part)	Dry collection, osteology					Paleartic
ac0324	Mammalia	Theria	Placentalia	Laurasiatheria	Artiodactyla	Cervidae	Dama	sp.			Antler	Dry collection, osteology					Paleartic
ha0129	Mammalia	Theria	Placentalia	Laurasiatheria	Artiodactyla	Cervidae					Antler	Dry collection, osteology					Afrotropic / Indo-Malay / Nearctic / Neotropic / Palearctic
ac0325	Mammalia	Theria	Placentalia	Laurasiatheria	Artiodactyla	Bovidae	Addax	nasomaculatus	CR		Skull	Dry collection, osteology					Afrotropic
ac0330	Mammalia	Theria	Placentalia	Laurasiatheria	Artiodactyla	Bovidae	Alcelaphus	lichtensteinii	LC	Male	Skull	Dry collection, osteology					Afrotropic
ac0342	Mammalia	Theria	Placentalia	Laurasiatheria	Artiodactyla	Bovidae	Alcelaphus	lichtensteinii	LC		Skull	Dry collection, osteology					Afrotropic
ac0364	Mammalia	Theria	Placentalia	Laurasiatheria	Artiodactyla	Bovidae	Alcelaphus	lichtensteinii	LC		Skull	Dry collection, osteology					Afrotropic
ac0043	Mammalia	Theria	Placentalia	Laurasiatheria	Artiodactyla	Bovidae	Bos	taurus			Vertebral column	Dry collection, osteology					Indo-Malay / Palearctic
ac0052	Mammalia	Theria	Placentalia	Laurasiatheria	Artiodactyla	Bovidae	Bos	taurus			Scapula	Dry collection, osteology					Indo-Malay / Palearctic
ac0072	Mammalia	Theria	Placentalia	Laurasiatheria	Artiodactyla	Bovidae	Bos	taurus			Embryo	Spirit					Indo-Malay / Palearctic
ac0080	Mammalia	Theria	Placentalia	Laurasiatheria	Artiodactyla	Bovidae	Bos	taurus			Limb	Dry collection, osteology					Indo-Malay / Palearctic
ac0317	Mammalia	Theria	Placentalia	Laurasiatheria	Artiodactyla	Bovidae	Bos	taurus			Rib	Dry collection, osteology					Indo-Malay / Palearctic
ac0016	Mammalia	Theria	Placentalia	Laurasiatheria	Artiodactyla	Bovidae	Bos	taurus			Horn	Dry collection, osteology					Afrotropic / Australasia / Indo-Malay / Nearctic / Neotropic / Palearctic
ac0046	Mammalia	Theria	Placentalia	Laurasiatheria	Artiodactyla	Bovidae	Bos	taurus			Vertebrae	Dry collection, osteology					Afrotropic / Australasia / Indo-Malay / Nearctic / Neotropic / Palearctic
ac0169	Mammalia	Theria	Placentalia	Laurasiatheria	Artiodactyla	Bovidae	Bos	taurus			Uterus	Spirit	juv.				Afrotropic / Australasia / Indo-Malay / Nearctic / Neotropic / Palearctic
ac0319	Mammalia	Theria	Placentalia	Laurasiatheria	Artiodactyla	Bovidae	Bos	taurus			Pelvic girdle	Dry collection, osteology					Afrotropic / Australasia / Indo-Malay / Nearctic / Neotropic / Palearctic
ac0393	Mammalia	Theria	Placentalia	Laurasiatheria	Artiodactyla	Bovidae	Bos	taurus			Skull	Dry collection, osteology					Afrotropic / Australasia / Indo-Malay / Nearctic / Neotropic / Palearctic
ac0394	Mammalia	Theria	Placentalia	Laurasiatheria	Artiodactyla	Bovidae	Bos	taurus			Bones	Dry collection, osteology					Afrotropic / Australasia / Indo-Malay / Nearctic / Neotropic / Palearctic
ac0416	Mammalia	Theria	Placentalia	Laurasiatheria	Artiodactyla	Bovidae	Bos	taurus			Skeleton	Dry collection, osteology					Afrotropic / Australasia / Indo-Malay / Nearctic / Neotropic / Palearctic
ac0420	Mammalia	Theria	Placentalia	Laurasiatheria	Artiodactyla	Bovidae	Bos	taurus			Stuffed skin	Dry Collection					Afrotropic / Australasia / Indo-Malay / Nearctic / Neotropic / Palearctic
ac0508	Mammalia	Theria	Placentalia	Laurasiatheria	Artiodactyla	Bovidae	Bos	taurus			Heart	Spirit					Afrotropic / Australasia / Indo-Malay / Nearctic / Neotropic / Palearctic
ha0052	Mammalia	Theria	Placentalia	Laurasiatheria	Artiodactyla	Bovidae	Bos	taurus			Vertebrae	Dry collection, osteology					Afrotropic / Australasia / Indo-Malay / Nearctic / Neotropic / Palearctic
ac0009	Mammalia	Theria	Placentalia	Laurasiatheria	Artiodactyla	Bovidae	Bos	sp.			Hoof	Dry collection, osteology					Afrotropic / Australasia / Indo-Malay / Nearctic / Neotropic / Palearctic
ac0225	Mammalia	Theria	Placentalia	Laurasiatheria	Artiodactyla	Bovidae	Capra	hircus			Skeleton	Dry collection, osteology					Paleartic
ac0015	Mammalia	Theria	Placentalia	Laurasiatheria	Artiodactyla	Bovidae	Capra	hircus?	NT		Horn	Dry collection, osteology					Paleartic
ac0020	Mammalia	Theria	Placentalia	Laurasiatheria	Artiodactyla	Bovidae	Capra	ibex	LC	Male	Horn	Dry collection, osteology					Paleartic
ha0093	Mammalia	Theria	Placentalia	Laurasiatheria	Artiodactyla	Bovidae	Capra	ibex	LC		Horn	Dry collection, osteology					Paleartic
ac0049	Mammalia	Theria	Placentalia	Laurasiatheria	Artiodactyla	Bovidae	Capra	sp.			Limb	Dry collection, osteology					Paleartic
ac0331	Mammalia	Theria	Placentalia	Laurasiatheria	Artiodactyla	Bovidae	Damaliscus	lunatus	LC		Skull	Dry collection, osteology					Afrotropic
ac0019	Mammalia	Theria	Placentalia	Laurasiatheria	Artiodactyla	Bovidae	Eudorcas	thomsonii	LC		Skull	Dry collection, osteology					Afrotropic
ac0411	Mammalia	Theria	Placentalia	Laurasiatheria	Artiodactyla	Bovidae	Eudorcas	sp.			Skeleton	Dry collection, osteology					Afrotropic
ac0397	Mammalia	Theria	Placentalia	Laurasiatheria	Artiodactyla	Bovidae	Gazella	dorcas	VU		Skeleton	Dry collection, osteology					Paleartic
ha0298	Mammalia	Theria	Placentalia	Laurasiatheria	Artiodactyla	Bovidae	Gazella	sp.			Skeleton	Dry collection, osteology					Paleartic / Afrotropic
ac0329	Mammalia	Theria	Placentalia	Laurasiatheria	Artiodactyla	Bovidae	Kobus	ellipsiprymnus	LC	Male	Skull	Dry collection, osteology					Afrotropic
ac0024	Mammalia	Theria	Placentalia	Laurasiatheria	Artiodactyla	Bovidae	Ovis	aries			Skull and teeth	Dry collection, osteology					Afrotropic / Australasia / Indo-Malay / Nearctic / Neotropic / Palearctic
ac0055	Mammalia	Theria	Placentalia	Laurasiatheria	Artiodactyla	Bovidae	Ovis	aries			Olfatory cavity	Spirit					Afrotropic / Australasia / Indo-Malay / Nearctic / Neotropic / Palearctic
ac0064	Mammalia	Theria	Placentalia	Laurasiatheria	Artiodactyla	Bovidae	Ovis	aries			Skull	Dry collection, osteology					Afrotropic / Australasia / Indo-Malay / Nearctic / Neotropic / Palearctic
ac0343	Mammalia	Theria	Placentalia	Laurasiatheria	Artiodactyla	Bovidae	Ovis	aries			Skull	Dry collection, osteology					Afrotropic / Australasia / Indo-Malay / Nearctic / Neotropic / Palearctic
ac0372	Mammalia	Theria	Placentalia	Laurasiatheria	Artiodactyla	Bovidae	Ovis	aries			Skull	Dry collection, osteology					Afrotropic / Australasia / Indo-Malay / Nearctic / Neotropic / Palearctic
ac0373	Mammalia	Theria	Placentalia	Laurasiatheria	Artiodactyla	Bovidae	Ovis	aries			Skull	Dry collection, osteology					Afrotropic / Australasia / Indo-Malay / Nearctic / Neotropic / Palearctic
ac0400	Mammalia	Theria	Placentalia	Laurasiatheria	Artiodactyla	Bovidae	Ovis	aries			Skeleton	Dry collection, osteology					Afrotropic / Australasia / Indo-Malay / Nearctic / Neotropic / Palearctic
ac0226	Mammalia	Theria	Placentalia	Laurasiatheria	Artiodactyla	Bovidae	Ovis	aries			Skeleton	Dry collection, osteology					Paleartic
ac0377	Mammalia	Theria	Placentalia	Laurasiatheria	Artiodactyla	Bovidae	Ovis	sp.			Skull	Dry collection, osteology					Afrotropic / Australasia / Indo-Malay / Nearctic / Neotropic / Palearctic
ac0410	Mammalia	Theria	Placentalia	Laurasiatheria	Artiodactyla	Bovidae	Ovis	sp.			Skeleton	Dry collection, osteology					Afrotropic / Australasia / Indo-Malay / Nearctic / Neotropic / Palearctic
ha0003	Mammalia	Theria	Placentalia	Laurasiatheria	Artiodactyla	Bovidae	Ovis	sp.			Skull	Dry collection, osteology					Afrotropic / Australasia / Indo-Malay / Nearctic / Neotropic / Palearctic
ha0303	Mammalia	Theria	Placentalia	Laurasiatheria	Artiodactyla	Bovidae	Ovis	sp.			Skull	Dry collection, osteology					Afrotropic / Australasia / Indo-Malay / Nearctic / Neotropic / Palearctic
ha0304	Mammalia	Theria	Placentalia	Laurasiatheria	Artiodactyla	Bovidae	Ovis	sp.			Skull	Dry collection, osteology					Afrotropic / Australasia / Indo-Malay / Nearctic / Neotropic / Palearctic
ha0305	Mammalia	Theria	Placentalia	Laurasiatheria	Artiodactyla	Bovidae	Ovis	sp.			Skull	Dry collection, osteology					Afrotropic / Australasia / Indo-Malay / Nearctic / Neotropic / Palearctic
ha0306	Mammalia	Theria	Placentalia	Laurasiatheria	Artiodactyla	Bovidae	Ovis	sp.			Skull	Dry collection, osteology					Afrotropic / Australasia / Indo-Malay / Nearctic / Neotropic / Palearctic
ha0307	Mammalia	Theria	Placentalia	Laurasiatheria	Artiodactyla	Bovidae	Ovis	sp.			Skull	Dry collection, osteology					Afrotropic / Australasia / Indo-Malay / Nearctic / Neotropic / Palearctic
ha0311	Mammalia	Theria	Placentalia	Laurasiatheria	Artiodactyla	Bovidae	Ovis	sp.			Skull	Dry collection, osteology					Afrotropic / Australasia / Indo-Malay / Nearctic / Neotropic / Palearctic
ha0318	Mammalia	Theria	Placentalia	Laurasiatheria	Artiodactyla	Bovidae	Ovis	sp.			Skeleton	Dry collection, osteology	juv.				Afrotropic / Australasia / Indo-Malay / Nearctic / Neotropic / Palearctic
ac0018	Mammalia	Theria	Placentalia	Laurasiatheria	Artiodactyla	Bovidae	Pelea	capreolus	NT		Skull	Dry collection, osteology					Paleartic
ac0017	Mammalia	Theria	Placentalia	Laurasiatheria	Artiodactyla	Bovidae	Rupicapra	rupicapra	LC	Male	Horn	Dry collection, osteology					Paleartic
ac0210	Mammalia	Theria	Placentalia	Laurasiatheria	Artiodactyla	Bovidae	Rupicapra	rupicapra	LC		Horn	Dry collection, osteology					Paleartic
ac0361	Mammalia	Theria	Placentalia	Laurasiatheria	Artiodactyla	Bovidae	Taurotragus	oryx	LC		Skull	Dry collection, osteology					Afrotropic
ac0050	Mammalia	Theria	Placentalia	Laurasiatheria	Artiodactyla	Bovidae	Tragelaphus	strepsiceros	LC		Sternum	Dry collection, osteology					Afrotropic
ha0027	Mammalia	Theria	Placentalia	Laurasiatheria	Artiodactyla	Bovidae					Horn	Dry collection, osteology					Afrotropic / Australasia / Indo-Malay / Nearctic / Neotropic / Palearctic
ha0028	Mammalia	Theria	Placentalia	Laurasiatheria	Artiodactyla	Bovidae					Horn and skull (part)	Dry collection, osteology					Afrotropic / Australasia / Indo-Malay / Nearctic / Neotropic / Palearctic
ha0056	Mammalia	Theria	Placentalia	Laurasiatheria	Artiodactyla	Bovidae					Vertebral column	Dry collection, osteology					Afrotropic / Australasia / Indo-Malay / Nearctic / Neotropic / Palearctic
ha0085	Mammalia	Theria	Placentalia	Laurasiatheria	Artiodactyla	Bovidae					Horn	Dry collection, osteology					Afrotropic / Australasia / Indo-Malay / Nearctic / Neotropic / Palearctic
ha0322	Mammalia	Theria	Placentalia	Laurasiatheria	Artiodactyla	Bovidae					Skull	Dry collection, osteology					Afrotropic / Australasia / Indo-Malay / Nearctic / Neotropic / Palearctic
ac0355	Mammalia	Theria	Placentalia	Laurasiatheria	Artiodactyla	Suidae	Babyrousa	celebensis	VU		Skull	Dry collection, osteology					Indo-Malay
ac0034	Mammalia	Theria	Placentalia	Laurasiatheria	Artiodactyla	Suidae	Sus	scrofa	LC		Skull	Dry collection, osteology					Afrotropic / Australasia / Indo-Malay / Nearctic / Neotropic / Palearctic
ac0042	Mammalia	Theria	Placentalia	Laurasiatheria	Artiodactyla	Suidae	Sus	scrofa	LC		Vertebrae	Dry collection, osteology					Afrotropic / Australasia / Indo-Malay / Nearctic / Neotropic / Palearctic
ac0045	Mammalia	Theria	Placentalia	Laurasiatheria	Artiodactyla	Suidae	Sus	scrofa	LC		Vertebral column	Dry collection, osteology					Afrotropic / Australasia / Indo-Malay / Nearctic / Neotropic / Palearctic
ac0074	Mammalia	Theria	Placentalia	Laurasiatheria	Artiodactyla	Suidae	Sus	scrofa	LC		Embryo	Spirit					Afrotropic / Australasia / Indo-Malay / Nearctic / Neotropic / Palearctic
ac0079	Mammalia	Theria	Placentalia	Laurasiatheria	Artiodactyla	Suidae	Sus	scrofa	LC		Limb	Dry collection, osteology					Afrotropic / Australasia / Indo-Malay / Nearctic / Neotropic / Palearctic
ac0102	Mammalia	Theria	Placentalia	Laurasiatheria	Artiodactyla	Suidae	Sus	scrofa	LC		Skull	Dry collection, osteology					Afrotropic / Australasia / Indo-Malay / Nearctic / Neotropic / Palearctic
ac0151	Mammalia	Theria	Placentalia	Laurasiatheria	Artiodactyla	Suidae	Sus	scrofa	LC		Skull	Dry collection, osteology					Afrotropic / Australasia / Indo-Malay / Nearctic / Neotropic / Palearctic
ac0332	Mammalia	Theria	Placentalia	Laurasiatheria	Artiodactyla	Suidae	Sus	scrofa	LC		Embryo	Spirit					Afrotropic / Australasia / Indo-Malay / Nearctic / Neotropic / Palearctic
ac0398	Mammalia	Theria	Placentalia	Laurasiatheria	Artiodactyla	Suidae	Sus	scrofa			Skeleton	Dry collection, osteology					Afrotropic / Australasia / Indo-Malay / Nearctic / Neotropic / Palearctic
ac0505	Mammalia	Theria	Placentalia	Laurasiatheria	Artiodactyla	Suidae	Sus	scrofa			Whole body	Spirit	juv.				Afrotropic / Australasia / Indo-Malay / Nearctic / Neotropic / Palearctic
ac0528	Mammalia	Theria	Placentalia	Laurasiatheria	Artiodactyla	Suidae					Mandible	Dry collection, osteology					Afrotropic / Australasia / Indo-Malay / Nearctic / Neotropic / Palearctic
ha0291	Mammalia	Theria	Placentalia	Laurasiatheria	Artiodactyla	Suidae					Teeth	Dry collection, osteology					Afrotropic / Australasia / Indo-Malay / Nearctic / Neotropic / Palearctic
ac0101	Mammalia	Theria	Placentalia	Laurasiatheria	Artiodactyla	Tayassuidae	Dicotyles	tajacu	VU		Stuffed skin	Dry Collection					Neartic / Neotropic
ac0341	Mammalia	Theria	Placentalia	Laurasiatheria	Artiodactyla	Tayassuidae	Dicotyles	tajacu	VU		Skull	Dry collection, osteology					Neartic / Neotropic
ha0312	Mammalia	Theria	Placentalia	Laurasiatheria	Artiodactyla	Camelidae	Camelus	dromedarius	CR		Skull	Dry collection, osteology					Paleartic
ha0333	Mammalia	Theria	Placentalia	Laurasiatheria	Artiodactyla	Camelidae	Camelus	dromedarius	CR		Skull	Dry collection, osteology					Paleartic
ac0494	Mammalia	Theria	Placentalia	Laurasiatheria	Artiodactyla	Camelidae	Lama	guanicoe	LC		Brain	Spirit					Neotropic
ha0176	Mammalia	Theria	Placentalia	Laurasiatheria	Artiodactyla	Camelidae	Lama	guanicoe	LC		Skeleton	Dry collection, osteology					Neotropic
ac0103	Mammalia	Theria	Placentalia	Laurasiatheria	Artiodactyla	Camelidae					Skull	Dry collection, osteology					Neotropic / Palearctic
ac0431	Mammalia	Theria	Placentalia	Laurasiatheria	Artiodactyla						Rib	Dry collection, osteology		Italia	Lazio (RM)	Civitavecchia	Afrotropic / Australasia / Indo-Malay / Nearctic / Neotropic / Palearctic
ha0204	Mammalia	Theria	Placentalia	Laurasiatheria	Artiodactyla						Skull	Dry collection, osteology					Afrotropic / Australasia / Indo-Malay / Nearctic / Neotropic / Palearctic
ha0215	Mammalia	Theria	Placentalia	Laurasiatheria	Artiodactyla						Limbs	Dry collection, osteology					Afrotropic / Australasia / Indo-Malay / Nearctic / Neotropic / Palearctic
ha0300	Mammalia	Theria	Placentalia	Laurasiatheria	Artiodactyla						Sternum	Dry collection, osteology					Afrotropic / Australasia / Indo-Malay / Nearctic / Neotropic / Palearctic
ac0029	Mammalia	Theria	Placentalia	Laurasiatheria	Perissodactyla	Equidae	Equus	caballus			Skull (part)	Dry collection, osteology					Afrotropic / Australasia / Indo-Malay / Nearctic / Neotropic / Palearctic
ac0174	Mammalia	Theria	Placentalia	Laurasiatheria	Perissodactyla	Equidae	Equus	caballus			Hyoid skeleton	Dry collection, osteology					Afrotropic / Australasia / Indo-Malay / Nearctic / Neotropic / Palearctic
ac0368	Mammalia	Theria	Placentalia	Laurasiatheria	Perissodactyla	Equidae	Equus	caballus			Skull	Dry collection, osteology					Afrotropic / Australasia / Indo-Malay / Nearctic / Neotropic / Palearctic
ac0010	Mammalia	Theria	Placentalia	Laurasiatheria	Perissodactyla	Equidae	Equus	sp.			Hoof	Dry collection, osteology					Afrotropic / Australasia / Indo-Malay / Nearctic / Neotropic / Palearctic
ac0081	Mammalia	Theria	Placentalia	Laurasiatheria	Perissodactyla	Equidae	Equus	sp.			Limb	Dry collection, osteology					Afrotropic / Australasia / Indo-Malay / Nearctic / Neotropic / Palearctic
ac0191	Mammalia	Theria	Placentalia	Laurasiatheria	Perissodactyla	Equidae	Equus	sp.			Skeleton	Dry collection, osteology					Afrotropic / Australasia / Indo-Malay / Nearctic / Neotropic / Palearctic
ac0395	Mammalia	Theria	Placentalia	Laurasiatheria	Perissodactyla	Equidae	Equus	sp.			Bones	Dry collection, osteology					Afrotropic / Australasia / Indo-Malay / Nearctic / Neotropic / Palearctic
ac0409	Mammalia	Theria	Placentalia	Laurasiatheria	Perissodactyla	Equidae	Equus	sp			Skull	Dry collection, osteology					Afrotropic / Australasia / Indo-Malay / Nearctic / Neotropic / Palearctic
ac0417	Mammalia	Theria	Placentalia	Laurasiatheria	Perissodactyla	Equidae	Equus	sp			Skeleton	Dry collection, osteology					Afrotropic / Australasia / Indo-Malay / Nearctic / Neotropic / Palearctic
ac0473	Mammalia	Theria	Placentalia	Laurasiatheria	Perissodactyla	Equidae	Equus	sp.			Ganglion chain	Spirit					Afrotropic / Australasia / Indo-Malay / Nearctic / Neotropic / Palearctic
ha0039	Mammalia	Theria	Placentalia	Laurasiatheria	Perissodactyla	Equidae	Equus	sp			Scapula	Dry collection, osteology					Afrotropic / Australasia / Indo-Malay / Nearctic / Neotropic / Palearctic
ha0041	Mammalia	Theria	Placentalia	Laurasiatheria	Perissodactyla	Equidae	Equus	sp.			Mandible	Dry collection, osteology					Afrotropic / Australasia / Indo-Malay / Nearctic / Neotropic / Palearctic
ha0054	Mammalia	Theria	Placentalia	Laurasiatheria	Perissodactyla	Equidae	Equus	sp.			Radium and metacarpal	Dry collection, osteology					Afrotropic / Australasia / Indo-Malay / Nearctic / Neotropic / Palearctic
ha0078	Mammalia	Theria	Placentalia	Laurasiatheria	Perissodactyla	Equidae	Equus	sp.			Hoof	Dry collection, osteology					Afrotropic / Australasia / Indo-Malay / Nearctic / Neotropic / Palearctic
ha0084	Mammalia	Theria	Placentalia	Laurasiatheria	Perissodactyla	Equidae	Equus	sp.			Hoof	Dry collection, osteology					Afrotropic / Australasia / Indo-Malay / Nearctic / Neotropic / Palearctic
ha0090	Mammalia	Theria	Placentalia	Laurasiatheria	Perissodactyla	Equidae	Equus	sp			Carpal and tarsal bones	Dry collection, osteology					Afrotropic / Australasia / Indo-Malay / Nearctic / Neotropic / Palearctic
ha0330	Mammalia	Theria	Placentalia	Laurasiatheria	Perissodactyla	Equidae	Equus	sp			Skull, Atlas	Dry collection, osteology					Afrotropic / Australasia / Indo-Malay / Nearctic / Neotropic / Palearctic
ha0332	Mammalia	Theria	Placentalia	Laurasiatheria	Perissodactyla	Equidae	Equus	sp.			Skull	Dry collection, osteology					Afrotropic / Australasia / Indo-Malay / Nearctic / Neotropic / Palearctic
ac0413	Mammalia	Theria	Placentalia	Laurasiatheria	Perissodactyla	Equidae					Skeleton	Dry collection, osteology					Afrotropic / Australasia / Indo-Malay / Nearctic / Neotropic / Palearctic
ha0309	Mammalia	Theria	Placentalia	Laurasiatheria	Perissodactyla	Equidae					Skull	Dry collection, osteology					Afrotropic / Australasia / Indo-Malay / Nearctic / Neotropic / Palearctic
ac0108	Mammalia	Theria	Placentalia	Laurasiatheria	Perissodactyla	Tapiridae	Tapirus	sp.			Skull	Dry collection, osteology					Indo-Malay / Neotropic
ha0188	Mammalia	Theria	Placentalia	Laurasiatheria	Perissodactyla	Rhinocerotidae	Ceratotherium	simum	NT		Skull	Dry collection, osteology	1600 ca.				Afrotropical
ac0326	Mammalia	Theria	Placentalia	Laurasiatheria	Perissodactyla	Rhinocerotidae	Diceros	sp.	NT		Skull	Dry collection, osteology	1600 ca.				Afrotropical
ac0401	Mammalia	Theria	Placentalia	Laurasiatheria	Perissodactyla	Rhinocerotidae	Diceros	bicornis	NT		Skull	Dry collection, osteology	1600 ca.				Afrotropical
ac0402	Mammalia	Theria	Placentalia	Laurasiatheria	Perissodactyla	Rhinocerotidae	Diceros	bicornis	NT		Skull	Dry collection, osteology	1600 ca.				Afrotropical
ac0407	Mammalia	Theria	Placentalia	Laurasiatheria	Perissodactyla	Rhinocerotidae	Diceros	bicornis	NT		Skull	Dry collection, osteology	1600 ca.				Afrotropical
ac0100	Mammalia	Theria	Placentalia	Laurasiatheria	Perissodactyla	Rhinocerotidae	Diceros	bicornis	NT		Skull	Dry collection, osteology	1600 ca.				Afrotropical
ac0408	Mammalia	Theria	Placentalia	Laurasiatheria	Perissodactyla	Rhinocerotidae	Rhinoceros	cf. unicornis	VU		Skull	Dry collection, osteology	1600 ca.				Afrotropic / Indo-Malay
ac0344	Mammalia	Theria	Placentalia	Laurasiatheria	Perissodactyla						Skull	Dry collection, osteology					Afrotropic / Australasia / Indo-Malay / Nearctic / Neotropic / Palearctic
ac0004	Mammalia	Theria	Placentalia	Laurasiatheria	Pholidota	Manidae	Manis	javanica	CR		Stuffed skin	Dry Collection					Indo-Malay
ha0299	Mammalia	Theria	Placentalia	Laurasiatheria	Pholidota	Manidae	Manis	javanica	CR		Skeleton	Dry collection, osteology					Indo-Malay
ac0371	Mammalia	Theria	Placentalia	Laurasiatheria	Carnivora	Felidae	Acinonyx	jubatus	VU		Skeleton	Dry collection, osteology					Paleartic / Afrotropic
ab0005	Mammalia	Theria	Placentalia	Laurasiatheria	Carnivora	Felidae	Acinonyx	jubatus	VU		Skeleton	Dry collection, osteology					Paleartic / Afrotropic
ab0037	Mammalia	Theria	Placentalia	Laurasiatheria	Carnivora	Felidae	Acinonyx	jubatus	VU		Skull	Dry collection, osteology		Italia	Lazio (RM)	Giardino Zoologico di Roma	Paleartic / Afrotropic
ac0206	Mammalia	Theria	Placentalia	Laurasiatheria	Carnivora	Felidae	Felis	catus			Skull	Dry collection, osteology		Benin			Afrotropic / Australasia / Indo-Malay / Nearctic / Neotropic / Palearctic
ac0207	Mammalia	Theria	Placentalia	Laurasiatheria	Carnivora	Felidae	Felis	catus			Skull	Dry collection, osteology		Benin			Afrotropic / Australasia / Indo-Malay / Nearctic / Neotropic / Palearctic
ac0208	Mammalia	Theria	Placentalia	Laurasiatheria	Carnivora	Felidae	Felis	catus			Skull	Dry collection, osteology		Benin			Afrotropic / Australasia / Indo-Malay / Nearctic / Neotropic / Palearctic
ac0381	Mammalia	Theria	Placentalia	Laurasiatheria	Carnivora	Felidae	Felis	catus		Male	Skull	Dry collection, osteology					Afrotropic / Australasia / Indo-Malay / Nearctic / Neotropic / Palearctic
ha0202	Mammalia	Theria	Placentalia	Laurasiatheria	Carnivora	Felidae	Felis	catus			Skull and mandible	Dry collection, osteology					Afrotropic / Australasia / Indo-Malay / Nearctic / Neotropic / Palearctic
ab0048	Mammalia	Theria	Placentalia	Laurasiatheria	Carnivora	Felidae	Felis	catus			Skull	Dry collection, osteology					Afrotropic / Australasia / Indo-Malay / Nearctic / Neotropic / Palearctic
ac0070	Mammalia	Theria	Placentalia	Laurasiatheria	Carnivora	Felidae	Felis	catus			Embryo and placenta	Spirit					Afrotropic / Australasia / Indo-Malay / Nearctic / Neotropic / Palearctic
ac0360	Mammalia	Theria	Placentalia	Laurasiatheria	Carnivora	Felidae	Felis	catus			Skull	Dry collection, osteology					Afrotropic / Australasia / Indo-Malay / Nearctic / Neotropic / Palearctic
ac0424	Mammalia	Theria	Placentalia	Laurasiatheria	Carnivora	Felidae	Felis	catus			Stuffed skin	Dry Collection					Afrotropic / Australasia / Indo-Malay / Nearctic / Neotropic / Palearctic
ac0796	Mammalia	Theria	Placentalia	Laurasiatheria	Carnivora	Felidae	Felis	catus			Whole body	Spirit	juv.
ha0066	Mammalia	Theria	Placentalia	Laurasiatheria	Carnivora	Felidae	Felis	silvestris	LC		Skull	Dry collection, osteology					Paleartic
ac0380	Mammalia	Theria	Placentalia	Laurasiatheria	Carnivora	Felidae	Felis	sp.			Skull	Dry collection, osteology					Afrotropic / Australasia / Indo-Malay / Nearctic / Neotropic / Palearctic
ha0002	Mammalia	Theria	Placentalia	Laurasiatheria	Carnivora	Felidae	Felis	sp.			Skull	Dry collection, osteology					Afrotropic / Australasia / Indo-Malay / Nearctic / Neotropic / Palearctic
ha0023	Mammalia	Theria	Placentalia	Laurasiatheria	Carnivora	Felidae	Felis	sp.			Skull	Dry collection, osteology					Afrotropic / Australasia / Indo-Malay / Nearctic / Neotropic / Palearctic
ha0037	Mammalia	Theria	Placentalia	Laurasiatheria	Carnivora	Felidae	Felis	sp.			Limb	Dry collection, osteology					Afrotropic / Australasia / Indo-Malay / Nearctic / Neotropic / Palearctic
ha0325	Mammalia	Theria	Placentalia	Laurasiatheria	Carnivora	Felidae	Felis	sp.			Skull and Atlas	Dry collection, osteology					Afrotropic / Australasia / Indo-Malay / Nearctic / Neotropic / Palearctic
ha0329	Mammalia	Theria	Placentalia	Laurasiatheria	Carnivora	Felidae	Felis	sp.			Skull	Dry collection, osteology					Afrotropic / Australasia / Indo-Malay / Nearctic / Neotropic / Palearctic
ac0141	Mammalia	Theria	Placentalia	Laurasiatheria	Carnivora	Felidae	Leptailurus	serval	LC		Skull	Dry collection, osteology		Etiopia			Afrotropic
ab0030	Mammalia	Theria	Placentalia	Laurasiatheria	Carnivora	Felidae	Panthera	leo	VU		Skull	Dry collection, osteology					Afrotropic
ab0031	Mammalia	Theria	Placentalia	Laurasiatheria	Carnivora	Felidae	Panthera	leo	VU		Skull	Dry collection, osteology					Afrotropic
ab0043	Mammalia	Theria	Placentalia	Laurasiatheria	Carnivora	Felidae	Panthera	leo	VU	Female	Skeleton	Dry collection, osteology					Afrotropic
ab0044	Mammalia	Theria	Placentalia	Laurasiatheria	Carnivora	Felidae	Panthera	leo	VU	Male	Skeleton	Dry collection, osteology					Afrotropic
ab0032	Mammalia	Theria	Placentalia	Laurasiatheria	Carnivora	Felidae	Panthera	leo	VU		Skeleton	Dry collection, osteology					Afrotropic
ac0515	Mammalia	Theria	Placentalia	Laurasiatheria	Carnivora	Felidae	Panthera	leo	VU		Tongue	Spirit					Afrotropic
ab0039	Mammalia	Theria	Placentalia	Laurasiatheria	Carnivora	Felidae	Panthera	pardus	VU		Skeleton	Dry collection, osteology					Afrotropic / Paleartic / Indo-Malay
ab0045	Mammalia	Theria	Placentalia	Laurasiatheria	Carnivora	Felidae	Panthera	pardus	VU		Skeleton	Dry collection, osteology					Afrotropic / Paleartic / Indo-Malay
ac0244	Mammalia	Theria	Placentalia	Laurasiatheria	Carnivora	Felidae	Panthera	pardus	VU		Tongue	Spirit					Afrotropic / Paleartic / Indo-Malay
ac0516	Mammalia	Theria	Placentalia	Laurasiatheria	Carnivora	Felidae	Panthera	pardus	VU		Pancreas	Spirit					Afrotropic / Paleartic / Indo-Malay
ac0204	Mammalia	Theria	Placentalia	Laurasiatheria	Carnivora	Felidae	Panthera	tigris	EN		Skull	Dry collection, osteology	juv.	Italia	Lazio (RM)	Giardino Zoologico di Roma	Indo-Malay
ac0486	Mammalia	Theria	Placentalia	Laurasiatheria	Carnivora	Felidae	Panthera	tigris	EN		Brain	Spirit					Indo-Malay
ac0403	Mammalia	Theria	Placentalia	Laurasiatheria	Carnivora	Felidae	Panthera	sp.			Skull	Dry collection, osteology					Afrotropic / Indo-Malay / Neotropic / Palearctic
ha0319	Mammalia	Theria	Placentalia	Laurasiatheria	Carnivora	Felidae	Panthera	sp.			Skull	Dry collection, osteology					Afrotropic / Indo-Malay / Neotropic / Palearctic
ha0321	Mammalia	Theria	Placentalia	Laurasiatheria	Carnivora	Felidae	Panthera	sp.			Skull	Dry collection, osteology					Afrotropic / Indo-Malay / Neotropic / Palearctic
ac0388	Mammalia	Theria	Placentalia	Laurasiatheria	Carnivora	Felidae					Skull	Dry collection, osteology					Afrotropic / Australasia / Indo-Malay / Nearctic / Neotropic / Palearctic
ac0396	Mammalia	Theria	Placentalia	Laurasiatheria	Carnivora	Felidae					Skeleton	Dry collection, osteology					Afrotropic / Australasia / Indo-Malay / Nearctic / Neotropic / Palearctic
ac0412	Mammalia	Theria	Placentalia	Laurasiatheria	Carnivora	Felidae					Skeleton	Dry collection, osteology					Afrotropic / Australasia / Indo-Malay / Nearctic / Neotropic / Palearctic
ha0238	Mammalia	Theria	Placentalia	Laurasiatheria	Carnivora	Felidae					Skull	Dry collection, osteology					Afrotropic / Australasia / Indo-Malay / Nearctic / Neotropic / Palearctic
ac0200	Mammalia	Theria	Placentalia	Laurasiatheria	Carnivora	Viverridae	Civettictis	civetta	LC		Skull	Dry collection, osteology		Benin		Cotonou	Afrotropic
ab0008	Mammalia	Theria	Placentalia	Laurasiatheria	Carnivora	Viverridae	Genetta	genetta	LC		Skeleton	Dry collection, osteology					Afrotropic
ac0212	Mammalia	Theria	Placentalia	Laurasiatheria	Carnivora	Viverridae	Genetta	genetta	LC		Skull	Dry collection, osteology		Benin		Cotonou	Afrotropic
ac0214	Mammalia	Theria	Placentalia	Laurasiatheria	Carnivora	Viverridae	Genetta	genetta	LC		Skull	Dry collection, osteology		Burkina Faso			Afrotropic
ac0215	Mammalia	Theria	Placentalia	Laurasiatheria	Carnivora	Viverridae	Genetta	genetta	LC	Female	Skull	Dry collection, osteology		Somalia		La Foole-Afgooye	Afrotropic
ab0054	Mammalia	Theria	Placentalia	Laurasiatheria	Carnivora	Viverridae	Genetta	maculata	LC		Skull	Dry collection, osteology		Somalia			Afrotropic
ha0135	Mammalia	Theria	Placentalia	Laurasiatheria	Carnivora	Viverridae	Genetta	maculata	LC		Stuffed skin	Dry Collection					Afrotropic
ac0213	Mammalia	Theria	Placentalia	Laurasiatheria	Carnivora	Viverridae	Genetta	thierryi	LC		Skull	Dry collection, osteology		Benin		Cotonou	Afrotropic
ha0134	Mammalia	Theria	Placentalia	Laurasiatheria	Carnivora	Herpestidae	Galerella	sanguinea	LC		Skull	Dry collection, osteology		Burkina Faso			Afrotropic
ac0140	Mammalia	Theria	Placentalia	Laurasiatheria	Carnivora	Herpestidae	Herpestes	ichneumon	LC		Skull	Dry collection, osteology		Benin		Cotonou	Afrotropic / Paleartic
ac0367	Mammalia	Theria	Placentalia	Laurasiatheria	Carnivora	Herpestidae	Herpestes	ichneumon	LC		Stuffed skin	Dry Collection					Afrotropic / Paleartic
ac0138	Mammalia	Theria	Placentalia	Laurasiatheria	Carnivora	Herpestidae	Ichneumia	albicauda	LC		Skull	Dry collection, osteology		Etiopia			Afrotropic
ab0012	Mammalia	Theria	Placentalia	Laurasiatheria	Carnivora	Hyaenidae	Crocuta	crocuta	LC		Skull	Dry collection, osteology		Etiopia			Afrotropic
ab0033	Mammalia	Theria	Placentalia	Laurasiatheria	Carnivora	Hyaenidae	Crocuta	crocuta	LC		Skeleton	Dry collection, osteology					Afrotropic
ab0024	Mammalia	Theria	Placentalia	Laurasiatheria	Carnivora	Hyaenidae	Hyaena	hyaena	NT		Skull	Dry collection, osteology					Afrotropic / Indo-Malay
ab0025	Mammalia	Theria	Placentalia	Laurasiatheria	Carnivora	Hyaenidae	Hyaena	hyaena	NT		Skull	Dry collection, osteology					Afrotropic / Indo-Malay
ha0243	Mammalia	Theria	Placentalia	Laurasiatheria	Carnivora	Hyaenidae	Hyaena	hyaena	NT		Skull	Dry collection, osteology					Afrotropic / Indo-Malay
ab0010	Mammalia	Theria	Placentalia	Laurasiatheria	Carnivora	Canidae	Canis	aureus	LC		Skull	Dry collection, osteology					Paleartic / Indo-Malay
ha0001	Mammalia	Theria	Placentalia	Laurasiatheria	Carnivora	Canidae	Canis	aureus	LC		Skull	Dry collection, osteology					Paleartic / Indo-Malay
ha0237	Mammalia	Theria	Placentalia	Laurasiatheria	Carnivora	Canidae	Canis	aureus	LC	Female	Skeleton	Dry collection, osteology					Paleartic / Indo-Malay
ha0242	Mammalia	Theria	Placentalia	Laurasiatheria	Carnivora	Canidae	Canis	aureus	LC		Skull	Dry collection, osteology		Etiopia			Paleartic / Indo-Malay
ha0244	Mammalia	Theria	Placentalia	Laurasiatheria	Carnivora	Canidae	Canis	aureus	LC		Skull	Dry collection, osteology					Paleartic / Indo-Malay
ab0046	Mammalia	Theria	Placentalia	Laurasiatheria	Carnivora	Canidae	Canis	lupus	LC		Skeleton	Dry collection, osteology					Afrotropic / Australasia / Indo-Malay / Nearctic / Neotropic / Palearctic
ac0025	Mammalia	Theria	Placentalia	Laurasiatheria	Carnivora	Canidae	Canis	lupus	LC		Skull and teeth	Dry collection, osteology					Afrotropic / Australasia / Indo-Malay / Nearctic / Neotropic / Palearctic
ac0033	Mammalia	Theria	Placentalia	Laurasiatheria	Carnivora	Canidae	Canis	lupus	LC		Skull	Dry collection, osteology					Afrotropic / Australasia / Indo-Malay / Nearctic / Neotropic / Palearctic
ac0172	Mammalia	Theria	Placentalia	Laurasiatheria	Carnivora	Canidae	Canis	lupus	LC		Hyoid, larynx and trachea	Spirit					Afrotropic / Australasia / Indo-Malay / Nearctic / Neotropic / Palearctic
ac0369	Mammalia	Theria	Placentalia	Laurasiatheria	Carnivora	Canidae	Canis	lupus	LC		Duodenal loop and pancreas	Spirit					Afrotropic / Australasia / Indo-Malay / Nearctic / Neotropic / Palearctic
ac0816	Mammalia	Theria	Placentalia	Laurasiatheria	Carnivora	Canidae	Canis	lupus	LC		Heart	Spirit
ac0833	Mammalia	Theria	Placentalia	Laurasiatheria	Carnivora	Canidae	Canis	lupus	LC		Whole body	Spirit	juv.
ha0229	Mammalia	Theria	Placentalia	Laurasiatheria	Carnivora	Canidae	Canis	lupus	LC		Larynx	Dry collection					Afrotropic / Australasia / Indo-Malay / Nearctic / Neotropic / Palearctic
ab0002	Mammalia	Theria	Placentalia	Laurasiatheria	Carnivora	Canidae	Canis	lupus	LC		Skull	Dry collection, osteology					Afrotropic / Indo-Malay / Nearctic / Palearctic
ac0374	Mammalia	Theria	Placentalia	Laurasiatheria	Carnivora	Canidae	Canis	sp.			Skull	Dry collection, osteology					Afrotropic / Australasia / Indo-Malay / Nearctic / Neotropic / Palearctic
ac0375	Mammalia	Theria	Placentalia	Laurasiatheria	Carnivora	Canidae	Canis	sp.			Skull	Dry collection, osteology					Afrotropic / Australasia / Indo-Malay / Nearctic / Neotropic / Palearctic
ac0376	Mammalia	Theria	Placentalia	Laurasiatheria	Carnivora	Canidae	Canis	sp.			Skull	Dry collection, osteology					Afrotropic / Australasia / Indo-Malay / Nearctic / Neotropic / Palearctic
ac0414	Mammalia	Theria	Placentalia	Laurasiatheria	Carnivora	Canidae	Canis	sp.			Skeleton	Dry collection, osteology					Afrotropic / Australasia / Indo-Malay / Nearctic / Neotropic / Palearctic
ha0055	Mammalia	Theria	Placentalia	Laurasiatheria	Carnivora	Canidae	Canis	sp.			Vertebral column	Dry collection, osteology					Afrotropic / Australasia / Indo-Malay / Nearctic / Neotropic / Palearctic
ha0320	Mammalia	Theria	Placentalia	Laurasiatheria	Carnivora	Canidae	Canis	sp.			Skull	Dry collection, osteology					Afrotropic / Australasia / Indo-Malay / Nearctic / Neotropic / Palearctic
ab0056	Mammalia	Theria	Placentalia	Laurasiatheria	Carnivora	Canidae	Vulpes	pallida	LC		Skull	Dry collection, osteology		Benin		Cotonou	Afrotropic
ac0301	Mammalia	Theria	Placentalia	Laurasiatheria	Carnivora	Canidae	Vulpes	vulpes	LC		Stuffed skin	Dry Collection					Paleartic / Neartic
ac0302	Mammalia	Theria	Placentalia	Laurasiatheria	Carnivora	Canidae	Vulpes	vulpes	LC		Stuffed skin	Dry Collection					Paleartic / Neartic
ac0478	Mammalia	Theria	Placentalia	Laurasiatheria	Carnivora	Canidae	Vulpes	vulpes	LC		Hearing organ	Spirit					Paleartic / Neartic
ha0137	Mammalia	Theria	Placentalia	Laurasiatheria	Carnivora	Canidae	Vulpes	vulpes	LC		Skull	Dry collection, osteology					Paleartic / Neartic
ac0306	Mammalia	Theria	Placentalia	Laurasiatheria	Carnivora	Canidae	Vulpes	sp.			Skull	Dry collection, osteology					Afrotropic / Australasia / Indo-Malay / Nearctic / Palearctic
ha0074	Mammalia	Theria	Placentalia	Laurasiatheria	Carnivora	Canidae	Vulpes	sp.			Mandible	Dry collection, osteology					Afrotropic / Australasia / Indo-Malay / Nearctic / Palearctic
ha0327	Mammalia	Theria	Placentalia	Laurasiatheria	Carnivora	Canidae	Vulpes	sp.			Skull	Dry collection, osteology					Afrotropic / Australasia / Indo-Malay / Nearctic / Palearctic
ha0233	Mammalia	Theria	Placentalia	Laurasiatheria	Carnivora	Canidae					Skull	Dry collection, osteology					Afrotropic / Australasia / Indo-Malay / Nearctic / Neotropic / Palearctic
ab0027	Mammalia	Theria	Placentalia	Laurasiatheria	Carnivora	Ursidae	Ursus	arctos	LC		Skeleton	Dry collection, osteology					Paleartic / Neartic
ab0029	Mammalia	Theria	Placentalia	Laurasiatheria	Carnivora	Ursidae	Ursus	arctos	LC		Skeleton	Dry collection, osteology					Paleartic / Neartic
ab0036	Mammalia	Theria	Placentalia	Laurasiatheria	Carnivora	Ursidae	Ursus	arctos	LC		Skull	Dry collection, osteology					Paleartic / Neartic
ac0323	Mammalia	Theria	Placentalia	Laurasiatheria	Carnivora	Ursidae	Ursus	arctos	LC		Skull	Dry collection, osteology					Paleartic / Neartic
ha0163	Mammalia	Theria	Placentalia	Laurasiatheria	Carnivora	Ursidae	Ursus	maritimus	VU		Skull	Dry collection, osteology					Paleartic / Neartic
ha0331	Mammalia	Theria	Placentalia	Laurasiatheria	Carnivora	Ursidae	Ursus	maritimus	VU		Skull	Dry collection, osteology					Paleartic / Neartic
ac0026	Mammalia	Theria	Placentalia	Laurasiatheria	Carnivora	Odobenidae	Odobenus	rosmarus	VU		Teeth	Dry collection, osteology	1600 ca.				Paleartic / Neartic
ac0131	Mammalia	Theria	Placentalia	Laurasiatheria	Carnivora	Phocidae	Phoca	vitulina	EN		Skull	Dry collection, osteology					Paleartic
ac0167	Mammalia	Theria	Placentalia	Laurasiatheria	Carnivora	Phocidae	Phoca	vitulina	LC		Stuffed skin	Dry Collection					Paleartic / Neartic
ac0189	Mammalia	Theria	Placentalia	Laurasiatheria	Carnivora	Phocidae	Monachus	monachus	LC		Skeleton	Dry collection, osteology					Paleartic / Neartic
ac0392	Mammalia	Theria	Placentalia	Laurasiatheria	Carnivora	Phocidae	Phoca	vitulina	LC		Skull	Dry collection, osteology					Paleartic / Neartic
ab0013	Mammalia	Theria	Placentalia	Laurasiatheria	Carnivora	Mephitidae	Mephitis	mephitis	LC		Skull	Dry collection, osteology					Neartic
ha0328	Mammalia	Theria	Placentalia	Laurasiatheria	Carnivora	Mustelidae	Martes	sp.			Skull	Dry collection, osteology					Paleartic
ab0001	Mammalia	Theria	Placentalia	Laurasiatheria	Carnivora	Mustelidae	Meles	meles	LC		Tegumento	Open skin					Paleartic
ab0049	Mammalia	Theria	Placentalia	Laurasiatheria	Carnivora	Mustelidae	Meles	meles	LC		Stuffed skin	Dry Collection					Paleartic
ac0134	Mammalia	Theria	Placentalia	Laurasiatheria	Carnivora	Mustelidae	Meles	meles	LC		Skull	Dry collection, osteology	XII.1992	Italia	Lazio (VT)	Castel Sant'Elia	Paleartic
ac0211	Mammalia	Theria	Placentalia	Laurasiatheria	Carnivora	Mustelidae	Meles	meles	LC		Skull	Dry collection, osteology					Paleartic
ha0271	Mammalia	Theria	Placentalia	Laurasiatheria	Carnivora	Mustelidae	Meles	meles	LC	Male	Skeleton	Dry collection, osteology	10.IX.1958	Italia	Lazio (RM)	Giardino Zoologico di Roma	Paleartic
ha0313	Mammalia	Theria	Placentalia	Laurasiatheria	Carnivora	Mustelidae	Meles	meles	LC		Skeleton	Dry collection, osteology					Paleartic
ha0021	Mammalia	Theria	Placentalia	Laurasiatheria	Carnivora	Mustelidae	Mustela	erminea	LC		Skeleton	Dry collection, osteology					Paleartic / Neartic
ha0317	Mammalia	Theria	Placentalia	Laurasiatheria	Carnivora	Mustelidae	Mustela	erminea	LC		Skeleton	Dry collection, osteology					Paleartic
ac0856	Mammalia	Theria	Placentalia	Laurasiatheria	Carnivora	Mustelidae	Mustela	nivalis	LC		Whole body	Spirit		Italia	Lazio (RM)	Roma, dintorni
ab0015	Mammalia	Theria	Placentalia	Laurasiatheria	Carnivora	Mustelidae	Mustela	putorius	LC		Stuffed skin	Dry Collection					Paleartic
ac0136	Mammalia	Theria	Placentalia	Laurasiatheria	Carnivora	Mustelidae	Mustela	putorius	LC		Skull	Dry collection, osteology	1930	Italia	Lazio (RM)	Roma	Paleartic
ac0118	Mammalia	Theria	Placentalia	Laurasiatheria	Carnivora	Mustelidae	Mustela	putorius	LC		Stuffed skin	Dry Collection					Paleartic
ac0303	Mammalia	Theria	Placentalia	Laurasiatheria	Carnivora	Mustelidae	Mustela	putorius	LC		Stuffed skin	Dry Collection					Paleartic
ac0304	Mammalia	Theria	Placentalia	Laurasiatheria	Carnivora	Mustelidae	Mustela	putorius	LC		Stuffed skin	Dry Collection					Paleartic
ac0216	Mammalia	Theria	Placentalia	Laurasiatheria	Carnivora	Mustelidae	Mustela	sp.			Skull	Dry collection, osteology	1985	Italia	Abruzzo (AQ)	Ovindoli	Paleartic
ac0305	Mammalia	Theria	Placentalia	Laurasiatheria	Carnivora	Mustelidae	Lutra	lutra	NT		Stuffed skin	Dry Collection					Paleartic / Indo-Malay
ac0418	Mammalia	Theria	Placentalia	Laurasiatheria	Carnivora	Procyonidae	Potos	flavus	LC		Stuffed skin	Dry Collection					Neotropic
ab0006	Mammalia	Theria	Placentalia	Laurasiatheria	Carnivora	Procyonidae	Procyon	lotor	LC		Skull	Dry collection, osteology					Neartic
ac0370	Mammalia	Theria	Placentalia	Laurasiatheria	Carnivora						Stomach	Spirit					Afrotropic / Australasia / Indo-Malay / Nearctic / Neotropic / Palearctic
ac0399	Mammalia	Theria	Placentalia	Laurasiatheria	Carnivora						Skeleton	Dry collection, osteology					Afrotropic / Australasia / Indo-Malay / Nearctic / Neotropic / Palearctic
ac0452	Mammalia	Theria	Placentalia	Laurasiatheria	Carnivora						Skeleton	Dry collection, osteology					Afrotropic / Australasia / Indo-Malay / Nearctic / Neotropic / Palearctic
ha0050	Mammalia	Theria	Placentalia	Laurasiatheria	Carnivora						Mandible	Dry collection, osteology					Afrotropic / Australasia / Indo-Malay / Nearctic / Neotropic / Palearctic
ac0037	Mammalia	Theria	Placentalia	Afrotheria	Proboscidea	Elephantidae	Elephas	sp.			Teeth	Fossil	1600 ca.
ac0322	Mammalia	Theria	Placentalia	Afrotheria	Proboscidea	Elephantidae	Mammuthus	meridionalis			Teeth	Fossil	1600 ca.
ac0336	Mammalia	Theria	Placentalia	Afrotheria	Proboscidea	Elephantidae	Mammuthus	meridionalis			Teeth	Fossil	1600 ca.
ha0250	Mammalia	Theria	Placentalia	Afrotheria	Proboscidea	Elephantidae	Mammuthus	meridionalis			Teeth	Fossil	1600 ca.
ac0321	Mammalia	Theria	Placentalia	Afrotheria	Proboscidea	Elephantidae	Mammuthus	sp			Teeth	Fossil	1600 ca.
ha0249	Mammalia	Theria	Placentalia	Afrotheria	Proboscidea						Teeth	Fossil
ha0251	Mammalia	Theria	Placentalia	Afrotheria	Proboscidea						Teeth	Fossil
ha0252	Mammalia	Theria	Placentalia	Afrotheria	Proboscidea						Teeth	Fossil
ha0253	Mammalia	Theria	Placentalia	Afrotheria	Proboscidea						Teeth	Fossil
ha0254	Mammalia	Theria	Placentalia	Afrotheria	Proboscidea						Teeth	Fossil
ha0255	Mammalia	Theria	Placentalia	Afrotheria	Proboscidea						Teeth	Fossil
ha0256	Mammalia	Theria	Placentalia	Afrotheria	Proboscidea						Teeth	Fossil
ha0257	Mammalia	Theria	Placentalia	Afrotheria	Proboscidea						Teeth	Fossil
ha0258	Mammalia	Theria	Placentalia	Afrotheria	Proboscidea						Teeth	Fossil
ha0259	Mammalia	Theria	Placentalia	Afrotheria	Proboscidea						Teeth	Fossil
ha0260	Mammalia	Theria	Placentalia	Afrotheria	Proboscidea						Teeth	Fossil
ha0261	Mammalia	Theria	Placentalia	Afrotheria	Proboscidea						Teeth	Fossil
ha0262	Mammalia	Theria	Placentalia	Afrotheria	Proboscidea						Teeth	Fossil
ha0263	Mammalia	Theria	Placentalia	Afrotheria	Proboscidea						Teeth	Fossil
ha0264	Mammalia	Theria	Placentalia	Afrotheria	Proboscidea						Teeth	Fossil
ha0265	Mammalia	Theria	Placentalia	Afrotheria	Proboscidea						Teeth	Fossil
ac0338	Mammalia	Theria	Placentalia	Laurasiatheria	Artiodactyla	Cervidae	Cervus	sp.			Teeth	Fossil
ac0339	Mammalia	Theria	Placentalia	Laurasiatheria	Perissodactyla	Equidae	Equus	sp.			Teeth	Fossil
ac0335	Mammalia	Theria	Placentalia	Xenarthra	Pilosa	Megatheriidae	Megatherium	sp.			Phalanges	Fossil
ha0026	Mammalia	Theria	Placentalia	Xenarthra	Pilosa	Megatheriidae	Megatherium	sp.			Claw	Fossil
ac2048	Mammalia	Theria	Placentalia	Laurasiatheria	Carnivora	Canidae	Canis	lupus	LC		Skull	Dry collection, osteology	2023	Italia	Lazio		Nearctic
ac2049	Mammalia	Theria	Placentalia	Laurasiatheria	Carnivora	Canidae	Canis	lupus	LC		Skull	Dry collection, osteology	2023	Italia	Lazio		Nearctic
ac2050	Mammalia	Theria	Placentalia	Laurasiatheria	Carnivora	Canidae	Canis	lupus	LC		Skull	Dry collection, osteology	2023	Italia	Lazio		Nearctic
ac2051	Mammalia	Theria	Placentalia	Laurasiatheria	Carnivora	Canidae	Canis	lupus	LC		Skull	Dry collection, osteology	2023	Italia	Lazio		Nearctic
ac2052	Mammalia	Theria	Placentalia	Laurasiatheria	Carnivora	Canidae	Canis	lupus	LC		Skull	Dry collection, osteology	2023	Italia	Lazio		Nearctic
ac2053	Mammalia	Theria	Placentalia	Laurasiatheria	Carnivora	Canidae	Canis	lupus	LC		Skull	Dry collection, osteology	2023	Italia	Lazio		Nearctic
ac2054	Mammalia	Theria	Placentalia	Laurasiatheria	Carnivora	Canidae	Canis	lupus	LC		Skull	Dry collection, osteology	2023	Italia	Lazio		Nearctic
ac2055	Mammalia	Theria	Placentalia	Laurasiatheria	Carnivora	Canidae	Canis	lupus	LC		Skull	Dry collection, osteology	2023	Italia	Lazio		Nearctic
ac2056	Mammalia	Theria	Placentalia	Laurasiatheria	Carnivora	Canidae	Canis	lupus	LC		Skull	Dry collection, osteology	2023	Italia	Lazio		Nearctic
ac2057	Mammalia	Theria	Placentalia	Laurasiatheria	Carnivora	Canidae	Canis	lupus	LC		Skull	Dry collection, osteology	2023	Italia	Lazio		Nearctic
ac2058	Mammalia	Theria	Placentalia	Laurasiatheria	Carnivora	Canidae	Canis	lupus	LC		Skull	Dry collection, osteology	2023	Italia	Lazio		Nearctic
ac2059	Mammalia	Theria	Placentalia	Laurasiatheria	Carnivora	Canidae	Canis	lupus	LC		Skull	Dry collection, osteology	2023	Italia	Lazio		Nearctic
ac2060	Mammalia	Theria	Placentalia	Laurasiatheria	Carnivora	Canidae	Canis	lupus	LC		Skull	Dry collection, osteology	2023	Italia	Lazio		Nearctic
ac2061	Mammalia	Theria	Placentalia	Laurasiatheria	Carnivora	Canidae	Canis	lupus	LC		Skull	Dry collection, osteology	2023	Italia	Lazio		Nearctic
ac2062	Mammalia	Theria	Placentalia	Laurasiatheria	Carnivora	Canidae	Canis	lupus	LC		Skull	Dry collection, osteology	2023	Italia	Lazio		Nearctic
ac2063	Mammalia	Theria	Placentalia	Laurasiatheria	Carnivora	Canidae	Canis	lupus	LC		Skull	Dry collection, osteology	2023	Italia	Lazio		Nearctic
ac2064	Mammalia	Theria	Placentalia	Laurasiatheria	Carnivora	Canidae	Canis	lupus	LC		Skull	Dry collection, osteology	2023	Italia	Lazio		Nearctic
ac2065	Mammalia	Theria	Placentalia	Laurasiatheria	Carnivora	Canidae	Canis	lupus	LC		Skull	Dry collection, osteology	2023	Italia	Lazio		Nearctic
ac2066	Mammalia	Theria	Placentalia	Laurasiatheria	Carnivora	Canidae	Canis	lupus	LC		Skull	Dry collection, osteology	2023	Italia	Lazio		Nearctic
ac2067	Mammalia	Theria	Placentalia	Laurasiatheria	Carnivora	Canidae	Canis	lupus	LC		Skull	Dry collection, osteology	2023	Italia	Lazio		Nearctic
ac2068	Mammalia	Theria	Placentalia	Laurasiatheria	Carnivora	Canidae	Canis	lupus	LC		Skull	Dry collection, osteology	2023	Italia	Lazio		Nearctic
ac2069	Mammalia	Theria	Placentalia	Laurasiatheria	Carnivora	Canidae	Canis	lupus	LC		Skull	Dry collection, osteology	2023	Italia	Lazio		Nearctic
ac2070	Mammalia	Theria	Placentalia	Laurasiatheria	Carnivora	Canidae	Canis	lupus	LC		Skull	Dry collection, osteology	2023	Italia	Lazio		Nearctic
ac2071	Mammalia	Theria	Placentalia	Laurasiatheria	Carnivora	Canidae	Canis	lupus	LC		Skull	Dry collection, osteology	2023	Italia	Lazio		Nearctic
ac2072	Mammalia	Theria	Placentalia	Laurasiatheria	Carnivora	Canidae	Canis	lupus	LC		Skull	Dry collection, osteology	2023	Italia	Lazio		Nearctic
ac2073	Mammalia	Theria	Placentalia	Laurasiatheria	Carnivora	Canidae	Canis	lupus	LC		Skull	Dry collection, osteology	2023	Italia	Lazio		Nearctic
ac2074	Mammalia	Theria	Placentalia	Laurasiatheria	Carnivora	Canidae	Canis	lupus	LC		Skull	Dry collection, osteology	2023	Italia	Lazio		Nearctic
ac2075	Mammalia	Theria	Placentalia	Laurasiatheria	Carnivora	Canidae	Canis	lupus	LC		Skull	Dry collection, osteology	2023	Italia	Lazio		Nearctic
ac2076	Mammalia	Theria	Placentalia	Laurasiatheria	Carnivora	Canidae	Canis	lupus	LC		Skull	Dry collection, osteology	2023	Italia	Lazio		Nearctic
ac2077	Mammalia	Theria	Placentalia	Laurasiatheria	Carnivora	Canidae	Canis	lupus	LC		Skull	Dry collection, osteology	2023	Italia	Lazio		Nearctic
